# Supplementary material for: Paclitaxel, but Not Cisplatin, Affects Satellite Glial Cells in Dorsal Root Ganglia of Rats with Chemotherapy-Induced Peripheral Neurotoxicity
Source: Toxics. 2023 Jan 19;11(2):93. doi: 10.3390/toxics11020093 (PMC9961471; doi:10.3390/toxics11020093)
Supplement: Supplementary file 1 [file toxics-11-00093-s001.zip]

Archive with 1 entries (1 files):
- toxics-2138830-supplementary.pdf
